# Supplementary material for: Acetylation of Rec8 cohesin complexes regulates reductional chromosome segregation in meiosis
Source: Life Sci Alliance. 2024 Apr 4;7(6):e202402606. doi: 10.26508/lsa.202402606 (PMC10994779; doi:10.26508/lsa.202402606)
Supplement: Supplementary file 1 [file LSA-2024-02606_TableS1.xlsx]

## Sheet: Sheet1
		Supplemental table S1. List of fission yeast strains
		Fig 1B	Y692	h-/h- pat1-114/pat1-114 psc3-3pk-kanr/psc3-3pk-kanr lys1+:mat-Pc/+ ade6-M210/ade6-M216
			Y693	h-/h- pat1-114/pat1-114 psc3-3pk-kanr/psc3-3pk-kanr moa1::nat/moa1::nat lys1+:mat-Pc/+ ade6-M210/ade6-M216
		Fig 2A	Q741	h+ swi6Δ::kanr
			Q739	h+ natr<<psm3<<hygr
			Q221	h+ natr<<psm3-K207R
			Q237	h+ psm3-K1013R<<hygr
			Q224	h+ natr<<psm3-K105RK106R
			Q231	h+ natr<<psm3-K105RK106RK207R
			Q306	h+ natr<<psm3-K105RK106RK1013R<<hygr
		Fig 2C	Q854	h+ leu1 cen2+<<lacO<<ura4+<<kanr his7+<<Pdis1-GFP-lacI-NLS cut9-665 z::Padh13-mcherry-atb2<<nat natr<<psm3<<hygr
			Q847	h+ leu1 cen2+<<lacO<<ura4+<<kanr his7+<<Pdis1-GFP-lacI-NLS cut9-665 z::Padh13-mcherry-atb2<<nat psm3-K1013R<<hygr
			Q898	h+ leu1 cen2+<<lacO<<ura4+<<kanr his7+<<Pdis1-GFP-lacI-NLS cut9-665 z::Padh13-mcherry-atb2<<nat natr<<psm3-K105RK106R
			Q891	h+ leu1 cen2+<<lacO<<ura4+<<kanr his7+<<Pdis1-GFP-lacI-NLS cut9-665 z::Padh13-mcherry-atb2<<nat natr<<psm3-K105RK106RK1013R<<hygr
		Fig 2D	Q744	h- leu1 cut3+<<lacO<<ura4+ his7+<<Pdis1-GFP-lacI-NLS natr<<psm3<<hygr
			Q752	h- leu1 cut3+<<lacO<<ura4+ his7+<<Pdis1-GFP-lacI-NLS psm3-K1013R<<hygr
			Q749	h- leu1 cut3+<<lacO<<ura4+ his7+<<Pdis1-GFP-lacI-NLS natr<<psm3-K105RK106R
			Q754	h- leu1 cut3+<<lacO<<ura4+ his7+<<Pdis1-GFP-lacI-NLS natr<<psm3-K105RK106RK1013R<<hygr
		Fig 3B	Q739	h+ natr<<psm3<<hygr
			Q737	h- leu1 imr1L<<lacO<<ura4+ his7+<<Pdis1-GFP-lacI-NLS natr<<psm3<<hygr
			Q306	h+ natr<<psm3-K105RK106RK1013R<<hygr
			Q294	h- leu1 imr1L<<lacO<<ura4+ his7+<<Pdis1-GFP-lacI-NLS natr<<psm3-K105RK106RK1013R<<hygr
		Fig 3C	Q739	h+ natr<<psm3<<hygr
			Q737	h- leu1 imr1L<<lacO<<ura4+ his7+<<Pdis1-GFP-lacI-NLS natr<<psm3<<hygr
			Q221	h+ natr<<psm3-K207R
			Q223	h- leu1 imr1L<<lacO<<ura4+ his7+<<Pdis1-GFP-lacI-NLS natr<<psm3-K207R
			Q237	h+ psm3-K1013R<<hygr
			Q239	h- leu1 imr1L<<lacO<<ura4+ his7+<<Pdis1-GFP-lacI-NLS psm3-K1013R<<hygr
			Q224	h+ natr<<psm3-K105RK106R
			Q227	h- leu1 imr1L<<lacO<<ura4+ his7+<<Pdis1-GFP-lacI-NLS natr<<psm3-K105RK106R
			Q231	h+ natr<<psm3-K105RK106RK207R
			Q233	h- leu1 imr1L<<lacO<<ura4+ his7+<<Pdis1-GFP-lacI-NLS natr<<psm3-K105RK106RK207R
			Q306	h+ natr<<psm3-K105RK106RK1013R<<hygr
			Q294	h- leu1 imr1L<<lacO<<ura4+ his7+<<Pdis1-GFP-lacI-NLS natr<<psm3-K105RK106RK1013R<<hygr
			Q213	h+ moa1Δ::kanr
			Q217	h- leu1 imr1L<<lacO<<ura4+ his7+<<Pdis1-GFP-lacI-NLS moa1Δ::kanr
			Y617	h+ sgo1Δ::natr
			Y618	h- leu1 imr1L<<lacO<<ura4+ his7+<<Pdis1-GFP-lacI-NLS sgo1Δ::natr
		Fig 3D	Q538	h+ wpl1Δ::kanr
			Q542	h- leu1 imr1L<<lacO<<ura4+ his7+<<Pdis1-GFP-lacI-NLS wpl1Δ::kanr
			Q546	h+ psm3-K1013R<<hygr wpl1Δ::kanr
			Q550	h- leu1 imr1L<<lacO<<ura4+ his7+<<Pdis1-GFP-lacI-NLS psm3-K1013R<<hygr wpl1Δ::kanr
			Q554	h+ natr<<psm3-K105RK106R wpl1Δ::kanr
			Q558	h- leu1 imr1L<<lacO<<ura4+ his7+<<Pdis1-GFP-lacI-NLS natr<<psm3-K105RK106R wpl1Δ::kanr
			Q562	h+ natr<<psm3-K105RK106RK1013R<<hygr wpl1Δ::kanr
			Q566	h- leu1 imr1L<<lacO<<ura4+ his7+<<Pdis1-GFP-lacI-NLS natr<<psm3-K105RK106RK1013R<<hygr wpl1Δ::kanr
			Q963	h+ eso1Δ::kanr wpl1Δ::kanr
			Q971	h- leu1 imr1L<<lacO<<ura4+ his7+<<Pdis1-GFP-lacI-NLS eso1Δ::kanr wpl1Δ::kanr
		Fig 4B	Q870	h90 imr1L<<lacO<<ura4+ his7+<<Pdis1-GFP-lacI-NLS mei4Δ::hygr natr<<psm3<<hygr
			Q957	h90 imr1L<<lacO<<ura4+ his7+<<Pdis1-GFP-lacI-NLS mei4Δ::hygr psm3-K1013R<<hygr
			Q952	h90 imr1L<<lacO<<ura4+ his7+<<Pdis1-GFP-lacI-NLS mei4Δ::hygr natr<<psm3-K105RK106R
			Q948	h90 imr1L<<lacO<<ura4+ his7+<<Pdis1-GFP-lacI-NLS mei4Δ::hygr natr<<psm3-K105RK106RK1013R<<hygr
			Q989	h90 imr1L<<lacO<<ura4+ his7+<<Pdis1-GFP-lacI-NLS mei4Δ::hygr moa1Δ::kanr
		Fig 4C	Q816	h90 leu1 cut3+<<lacO<<ura4+ his7+<<Pdis1-GFP-lacI-NLS mei4Δ::ura4+ natr<<psm3<<hygr
			Q819	h90 leu1 cut3+<<lacO<<ura4+ his7+<<Pdis1-GFP-lacI-NLS mei4Δ::ura4+ psm3-K1013R<<hygr
			Q821	h90 leu1 cut3+<<lacO<<ura4+ his7+<<Pdis1-GFP-lacI-NLS mei4Δ::ura4+ natr<<psm3-K105RK106R
			Q824	h90 leu1 cut3+<<lacO<<ura4+ his7+<<Pdis1-GFP-lacI-NLS mei4Δ::ura4+ natr<<psm3-K105RK106RK1013R<<hygr
			Q993	h90 leu1 cut3+<<lacO<<ura4+ his7+<<Pdis1-GFP-lacI-NLS mei4Δ::ura4+ moa1Δ::kanr
		Fig S2	Q194	h+ leu1
			Q195	h- ura1 lys3
			Q575	h+ leu1 natr<<psm3-K105RK106R
			Q578	h- ura1 lys3 natr<<psm3-K105RK106R
			Q581	h+ leu1 natr<<psm3-K105RK106RK1013R<<hygr
			Q584	h- ura1 lys3 natr<<psm3-K105RK106RK1013R<<hygr
			Q935	h+ leu1 rec8Δ::kanr
			Q934	h- ura1 lys3 rec8Δ::kanr
